# Supplementary material for: Correlations of Neuropsychological and Metabolic Brain Changes in Parkinson's Disease and Other α-Synucleinopathies
Source: Front Neurol. 2019 Nov 14;10:1204. doi: 10.3389/fneur.2019.01204 (PMC6868095; doi:10.3389/fneur.2019.01204)
Supplement: Supplementary file 1 [file Table_1.XLSX]

## Sheet: List1
	Title	List of studies investigating neuropsychological changes in correlation with glucose metabolism in Parkinson's disease
				Global cognition		Executive function		Visuospatial function		Attention		Memory		Language
	Author, year of publication	Patients N	Analytical method	Positive	Negative	Positive	Negative	Positive	Negative	Positive	Negative	Positive	Negative	Positive	Negative
	Wu et al, 2018 (1)	41 PD-NC, 10 PD-MCI, 2 PDD	VOI glucose levels	NA	NA	R Cuneus, R superior temporal gyrus, L inferior parietal lobule	Putamen, L paracentral lobule, R claustrum, R inferior frontal, gyrus, R Hippocampus	R inferior parietal lobule, R superior temporal gyrus, precuneus	L putamen, L parahippocampal gyurs, insula, L middle frontal gyrus, L superior frontal gyrus, R claustrum R uvula, R culmen	R Precuneus, superior parietal lobule, L inferior parietal lobule	R claustrum, R insula, R superior temporal gyrus, L precentral gyrus, L putamen	L superior temporal gyrus, L precunues, L posterior cingulate	Insula, precentral gyrus, L postcentral gyrus, L fusform gyrus, L Putamen, Parahippocampal gyurs, R Hippocampus, R claustrum	No correlations seen
	Hu et al, 2000 (2)	10 PD-ND	regional glucose levels	NA	NA	No correlations seen		No correlations seen		No correlations seen		No correlations seen		No correlations seen
	Firbank et al, 2016 (3)	38 PD-NC, 41 PD-MCI	Voxel-wise	Angular gyrus/cerebellum ratio	NA	Parietal-temporal cortices		No correlations seen		Frontal lobe		Parietal-temporal cortices		No correlations seen
	Huang et al, 2013 (4)	26 PD-ND	Voxel-wise	NA	NA	Temporoparietal association cortex	Posterior cingulate	NA		Temporoparietal association cortex	Posterior cingulate	Temporoparietal association cortex	Posterior cingulate	Temporoparietal association cortex
	Garcia-Garcia et al, 2012 (5)	21 PD-NC, 28 PD-MCI, 19 PDD	Voxel clusters	Parietal, occipital, temporal, frontal lobes, anterionr cingulate cortex and caudate nucleus		parietal, frontal and occipitotemporal junction		occipitoparietal and temporal		NA		Temporal and parietal regions		Areas in frontal lobe
	Sawada et al, 2012 (6)	60 PD-NC	ROI	NA	NA	frontal, temporo-parieto-occipital junctions, left posterior inferior temporal cortex, medial parietal		NA		frontal, temporo-parieto-occipital junctions, left posterior inferior temporal cortex, medial parietal		NA		NA
	Lozza et al, 2004 (7)	15 PD-NC	Metabolic network	NA	NA		ventromedial frontal, hippocampal and striatal hypometabolism and mediodorsla thalamic hypermetabolism	NA		NA			ventromedial frontal, hippocampal and striatal hypometabolism and mediodorsla thalamic hypermetabolism
	Huang et al, 2007 (8)	47 PD-ND	Metabolic network	No correlations observed			bilateral hypometabolism in the supplementary motor area, precuneus, the dorsal premotor cortex, inferior parietal lobule and left prefrontal region and relative increases in the cerebellar vermis and dentate nuclei	NA		NA			bilateral hypometabolism in the supplementary motor area, precuneus, the dorsal premotor cortex, inferior parietal lobule and left prefrontal region and relative increases in the cerebellar vermis and dentate nuclei	No correlations seen
	Meles et al, 2015 (9)	105 PD-MCI	Metabolic network	NA	NA		metabolic decreases in the caudate nucleus, thalamus and presupplementary motor area (preSMA), posterior cingulate cortex and parietal regions, with metabolic increases in the cerebellum (lobule VI/Crus I) and anterior cingulate cortex	NA			metabolic decreases in the caudate nucleus, thalamus and presupplementary motor area (preSMA), posterior cingulate cortex and parietal regions, with metabolic increases in the cerebellum (lobule VI/Crus I) and anterior cingulate cortex		metabolic decreases in the caudate nucleus, thalamus and presupplementary motor area (preSMA), posterior cingulate cortex and parietal regions, with metabolic increases in the cerebellum (lobule VI/Crus I) and anterior cingulate cortex
	Mattis et al, 2016 (10)	18 PD-NC, 60 PD-MCI, 11 PDD	Metabolic network	NA	NA		PDCP (8)	NA		NA		NA		NA
	Ko et al, 2017 (11)	18 PDD	Metabolic network	NA	decreased metabolism in the caudate nucleus, middle and posterior cingulate yri, temporal regions, amygdala, hippocampus and midbrain	NA		NA		NA		NA		NA
	Legend
	Positive in negative correlations of cognitive domains to hypo or hypermetbolic changes are described
	PD-ND - Parkinson's disease non-demented, PD-MCI - Parkinson's disease mild cognitive impairment, PD-SA - Parkinson's disease mild cognitive impairment (Single amnestic), PD-SN - Parkinson's disease mild cognitive impairment (Single non-amnestic), PD-MD - Parkinson's disease mild cognitive impairment (mutliple domain), PDD - Parkinson's disease dementia, PD-NC - Parkinson's disease normal cogniti…
	Bibliography
	1	Wu L, Liu F-T, Ge J-J, Zhao J, Tang Y-L, Yu W-B, Yu H, Anderson T, Zuo C-T, Chen L, et al. Clinical characteristics of cognitive impairment in patients with Parkinson’s disease and its related pattern in 18 F-FDG PET imaging. Hum Brain Mapp (2018) 39:4652–4662. doi:10.1002/hbm.24311
	2	Hu MTM, Taylor-Robinson SD, Chaudhuri KR, Bell JD, Labbe C, Cunningham VJ, Koepp MJ, Hammers A, Morris RG, Turjanski N, et al. Cortical dysfunction in non-demented Parkinson’s disease patients: A combined 31P-MRS and 18FDG-PET study. Brain (2000) 123:340–352. doi:10.1093/brain/123.2.340
	3	Firbank MJ, Yarnall AJ, Lawson RA, Duncan GW, Khoo TK, Petrides GS, O’Brien JT, Barker RA, Maxwell RJ, Brooks DJ, et al. Cerebral glucose metabolism and cognition in newly diagnosed Parkinson’s disease: ICICLE-PD study. J Neurol Neurosurg Psychiatry (2017) 88:310–316. doi:10.1136/jnnp-2016-313918
	4	Huang C, Ravdin LD, Nirenberg MJ, Piboolnurak P, Severt L, Maniscalco JS, Solnes L, Dorfman BJ, Henchcliffe C. Neuroimaging markers of motor and nonmotor features of parkinson’s disease: An [18F]fluorodeoxyglucose positron emission computed tomography study. Dement Geriatr Cogn Disord (2013) 35:183–196. doi:10.1159/000345987
	5	Garcia-Garcia D, Clavero P, Gasca Salas C, Lamet I, Arbizu J, Gonzalez-Redondo R, Obeso JA, Rodriguez-Oroz MC. Posterior parietooccipital hypometabolism may differentiate mild cognitive impairment from dementia in Parkinson’s disease. Eur J Nucl Med Mol Imaging (2012) 39:1767–1777. doi:10.1007/s00259-012-2198-5
	6	Sawada Y, Nishio Y, Suzuki K, Hirayama K, Takeda A, Hosokai Y, Ishioka T, Itoyama Y, Takahashi S, Fukuda H, et al. Attentional Set-Shifting Deficit in Parkinson’s Disease Is Associated with Prefrontal Dysfunction: An FDG-PET Study. PLoS One (2012) 7:e38498. doi:10.1371/journal.pone.0038498
	7	Lozza C, Baron JC, Eidelberg D, Mentis MJ, Carbon M, Marié RM. Executive processes in Parkinson’s Disease: FDG-PET and network analysis. Hum Brain Mapp (2004) 22:236–245. doi:10.1002/hbm.20033
	8	Huang C, Mattis P, Tang C, Perrine K, Carbon M, Eidelberg D. Metabolic brain networks associated with cognitive function in Parkinson’s disease. Neuroimage (2007) 34:714–723. doi:10.1016/j.neuroimage.2006.09.003
	9	Meles SK, Tang CC, Teune LK, Dierckx RA, Dhawan V, Mattis PJ, Leenders KL, Eidelberg D. Abnormal Metabolic Pattern Associated with Cognitive Impairment in Parkinson’S Disease: A Validation Study. J Cereb Blood Flow Metab (2015) 35:1478–1484. doi:10.1038/jcbfm.2015.112
	10	Mattis PJ, Niethammer M, Sako W, Tang CC, Nazem A, Gordon ML, Brandt V, Dhawan V, Eidelberg D. Distinct brain networks underlie cognitive dysfunction in Parkinson and Alzheimer diseases. Neurology (2016) 87:1925–1933. doi:10.1212/WNL.0000000000003285
	11	Ko JH, Katako A, Aljuaid M, Goertzen AL, Borys A, Hobson DE, Kim SM, Lee CS. Distinct brain metabolic patterns separately associated with cognition, motor function, and aging in Parkinson’s disease dementia. Neurobiol Aging (2017) 60:81–91. doi:10.1016/j.neurobiolaging.2017.08.020
